# Supplementary material for: Detecting Key Structural Features within Highly Recombined Genes
Source: PLoS Comput Biol. 2007 Jan 26;3(1):e14. doi: 10.1371/journal.pcbi.0030014 (PMC1782043; doi:10.1371/journal.pcbi.0030014)
Supplement: Table S1 — (29 KB XLS) [file pcbi.0030014.st001.xls]

## Sheet: Table S1
Table S1: Accession numbers of sof alleles used for BLAST Miner analysis *
sof accession number	Length of untrimmed sequence (bp)	Start position of 5' end anchor module	Length of anchor-bracketed region (bp) **
AF019890.1	3141	64	367
AF057697.1	3098	64	410
AF082074.1	3081	64	388
AF137607.1	600	1	377
AF138791.1	696	1	376
AF138793.1	724	1	353
AF138794.1	647	1	385
AF138795.1	752	1	373
AF138796.1	591	1	368
AF138797.2	1301	1	385
AF138798.3	2621	1	428
AF138799.1	736	1	415
AF138800.1	627	1	404
AF138801.1	775	1	367
AF138802.1	648	1	409
AF138803.1	706	1	409
AF138804.2	2597	1	382
AF138805.1	642	1	406
AF138806.1	618	1	380
AF138808.1	769	1	392
AF138809.1	624	1	377
AF138810.2	1340	1	389
AF138811.3	1292	1	397
AF138812.1	603	1	355
AF139735.1	591	1	367
AF139738.1	674	1	367
AF139739.1	743	1	415
AF139740.1	638	1	401
AF139741.1	669	1	386
AF139742.1	567	1	344
AF139743.1	705	1	364
AF139744.2	1369	1	403
AF139745.1	600	1	362
AF139746.1	687	1	395
AF139747.1	573	1	344
AF139749.3	2587	1	362
AF139750.1	606	1	361
AF139751.1	693	1	470
AF139752.2	2618	1	400
AF139753.2	1357	1	359
AF139754.1	660	1	413
AF139755.1	660	1	440
AF139757.1	576	1	329
AF141140.2	1361	1	346
AF145351.1	582	1	335
AF153315.1	651	1	355
AF154330.1	633	1	386
AF157555.1	761	1	364
AF177977.1	2564	1	346
AF177978.1	606	1	367
AF178533.1	639	1	383
AF178681.1	588	1	365
AF179217.1	630	1	392
AF191034.1	784	1	352
AF191035.1	2645	1	433
AF191036.1	674	1	388
AF191037.1	585	1	346
AF192473.1	639	1	392
AF192474.1	630	1	355
AF192475.1	654	1	434
AF192769.1	603	1	380
AF220500.1	666	1	443
AF247669.1	621	1	373
AF247670.1	627	1	389
AF248238.1	585	1	347
AF251439.1	1148	1	392
AF294741.1	1230	1	359
AF296183.1	1325	1	386
AF296185.1	1310	1	404
AF296186.1	1268	1	379
AF296187.1	1263	1	380
AF367012.1	3072	64	364
AF367013.1	3042	64	389
AF367014.1	3084	64	382
AF367015.1	3048	64	392
AF387738.2	6386	1244	347
AY239219.1	628	1	374
AY299392.1	626	13	374
AY299393.1	630	1	380
AY365231.1	596	1	373
AY365232.1	539	1	428
AY583219.1	650	1	425
AY583220.1	608	1	392
AY583221.1	581	1	372
AY583222.1	593	1	404
AY583224.1	605	1	379
AY583225.1	638	1	472
AY583226.1	617	1	401
AY583227.1	630	1	403
AY583228.1	593	1	370
AY583229.1	602	1	376
AY622991.1	608	1	410
DQ450100	385	1	352
DQ450101	394	1	361
DQ450102	415	1	382
DQ450103	367	1	335
DQ450104	406	1	373
DQ450105	406	1	373
DQ450106	405	1	372
DQ450107	427	1	395
DQ450108	406	1	374
DQ450109	394	1	362
DQ450110	424	1	392
DQ450111	424	1	392
DQ450112	397	1	367
DQ450113	403	1	371
DQ450114	412	1	380
DQ450115	385	1	352
DQ450116	394	1	362
DQ450117	448	1	415
DQ450118	433	1	401
DQ450119	430	1	398
DQ450120	445	1	413
DQ450121	442	1	409
DQ450122	442	1	409
DQ450123	409	1	386
DQ450124	460	1	428
DQ450125	460	1	428
DQ450126	394	1	372
DQ450127	436	1	403
DQ450128	400	1	367
DQ450129	412	1	380
DQ450130	430	1	398
DQ450131	424	1	392
DQ450132	433	1	407
DQ450133	499	1	466
DQ450134	436	1	403
DQ450135	445	2	422
DQ450136	427	1	394
DQ450137	418	1	386
DQ450138	439	1	419
DQ450139	421	1	389
DQ450140	391	1	358
DQ450141	400	1	368
DQ450142	418	1	398
DQ450143	403	1	370
DQ450144	442	1	412
DQ450145	442	1	413
X83303.1	3510	361	373
* Does not include duplicate sequences that were discarded following assignment of anchor modules.
** Length is calculated from the first nt position of module 1 to the first nt position of module End
