# Supplementary material for: Detecting Key Structural Features within Highly Recombined Genes
Source: PLoS Comput Biol. 2007 Jan 26;3(1):e14. doi: 10.1371/journal.pcbi.0030014 (PMC1782043; doi:10.1371/journal.pcbi.0030014)
Supplement: Table S4 — (28 KB XLS) [file pcbi.0030014.st004.xls]

## Sheet: Table S4
Table S4: Codon usage statistics for S. pyogenes and regions of the sof gene
S. pyogenes genome (MGAS8232)				Anchor-bracked sof regions				Sof Module 13 blocks				Sof Module 6 blocks
Total number of codons: 538374				Total number of codons: 19562				Total number of codons: 4359				Total number of codons:3092
Codons	# of each codon	% codon usage*		Codons	# of each codon	% codon usage*		Codons	# of each codon	% codon usage*		Codons	# of each codon	% codon usage*
gca Ala(A)	11289	0.269885		gca Ala(A)	1024	0.318904		gca Ala(A)	53	0.0734072		gca Ala(A)	211	0.408124
gcc Ala(A)	7589	0.181429		gcc Ala(A)	599	0.186546		gcc Ala(A)	95	0.131579		gcc Ala(A)	86	0.166344
gcg Ala(A)	3801	0.09087		gcg Ala(A)	157	0.0488944		gcg Ala(A)	2	0.00277008		gcg Ala(A)	22	0.0425532
gcu Ala(A)	19150	0.457816		gcu Ala(A)	1431	0.445656		gcu Ala(A)	572	0.792244		gcu Ala(A)	198	0.382979
gaa Glu(E)	24746	0.721752		gaa Glu(E)	844	0.655789		gaa Glu(E)	16	0.0883978		gaa Glu(E)	191	0.830435
gag Glu(E)	9540	0.278248		gag Glu(E)	443	0.344211		gag Glu(E)	165	0.911602		gag Glu(E)	39	0.169565
gga Gly(G)	9535	0.276641		gga Gly(G)	615	0.4371		gga Gly(G)	108	0.280519		gga Gly(G)	20	0.106952
ggc Gly(G)	6442	0.186903		ggc Gly(G)	55	0.0390903		ggc Gly(G)	2	0.00519481		ggc Gly(G)	32	0.171123
ggg Gly(G)	4589	0.133142		ggg Gly(G)	195	0.138593		ggg Gly(G)	48	0.124675		ggg Gly(G)	2	0.0106952
ggu Gly(G)	13901	0.403313		ggu Gly(G)	542	0.385217		ggu Gly(G)	227	0.58961		ggu Gly(G)	133	0.71123
aac Asn(N)	7831	0.330534		aac Asn(N)	138	0.2		aac Asn(N)	2	0.0111732		aac Asn(N)	77	0.23913
aau Asn(N)	15861	0.669466		aau Asn(N)	552	0.8		aau Asn(N)	177	0.988827		aau Asn(N)	245	0.76087
cca Pro(P)	7667	0.430174		cca Pro(P)	449	0.421201		cca Pro(P)	5	0.0520833		cca Pro(P)	200	0.673401
ccc Pro(P)	1596	0.0895472		ccc Pro(P)	83	0.0778612		ccc Pro(P)	5	0.0520833		ccc Pro(P)	25	0.0841751
ccg Pro(P)	1508	0.0846098		ccg Pro(P)	140	0.131332		ccg Pro(P)	0	0		ccg Pro(P)	1	0.003367
ccu Pro(P)	7052	0.395669		ccu Pro(P)	394	0.369606		ccu Pro(P)	86	0.895833		ccu Pro(P)	71	0.239057
agc Ser(S)	4465	0.134104		agc Ser(S)	586	0.137785		agc Ser(S)	204	0.199609		agc Ser(S)	134	0.199405
agu Ser(S)	7520	0.22586		agu Ser(S)	1903	0.447449		agu Ser(S)	810	0.792564		agu Ser(S)	318	0.473214
uca Ser(S)	8528	0.256135		uca Ser(S)	560	0.131672		uca Ser(S)	0	0		uca Ser(S)	117	0.174107
ucc Ser(S)	2432	0.073044		ucc Ser(S)	176	0.0413826		ucc Ser(S)	6	0.00587084		ucc Ser(S)	1	0.0014881
ucg Ser(S)	1794	0.053882		ucg Ser(S)	254	0.0597225		ucg Ser(S)	0	0		ucg Ser(S)	35	0.0520833
ucu Ser(S)	8556	0.256976		ucu Ser(S)	774	0.181989		ucu Ser(S)	2	0.00195695		ucu Ser(S)	67	0.0997024
aca Thr(T)	10690	0.33971		aca Thr(T)	843	0.2248		aca Thr(T)	113	0.0711587		aca Thr(T)	22	0.0516432
acc Thr(T)	7039	0.223688		acc Thr(T)	462	0.1232		acc Thr(T)	262	0.164987		acc Thr(T)	31	0.07277
acg Thr(T)	3860	0.122664		acg Thr(T)	505	0.134667		acg Thr(T)	312	0.196474		acg Thr(T)	39	0.0915493
acu Thr(T)	9879	0.313938		acu Thr(T)	1940	0.517333		acu Thr(T)	901	0.56738		acu Thr(T)	334	0.784038
uaa Ter(.)				uaa Ter(.)				uaa Ter(.)				uaa Ter(.)
uag Ter(.)				uag Ter(.)				uag Ter(.)				uag Ter(.)
uga Ter(.)				uga Ter(.)				uga Ter(.)				uga Ter(.)
Red rows indicate biased codons that have first and second positions that match second and third positions in stop codons
Blue, green and yellow cells indicate biased pairs of codons that form palindromes
*Calculated as the percent usage of each codon per encoded amino acid
